# Supplementary material for: Discrimination of thermophilic and mesophilic proteins
Source: BMC Struct Biol. 2010 May 17;10(Suppl 1):S5. doi: 10.1186/1472-6807-10-S1-S5 (PMC2873828; doi:10.1186/1472-6807-10-S1-S5)
Supplement: Additional file 1 — pairs_hyperthermophiles.txt [file 1472-6807-10-S1-S5-S1.txt]

 PDB     numres   reso           source                    OGT        EC/function                   PDB     numres   reso           source                    OGT         
EC/function                  rms   %id   aligned 
1aisA     182     2.10    Pyrococcus woesei                 95    Tata-binding protein             1ytbA     180     1.80    Saccharomyces cerevisiae          30    TBP/TATA-Box Complex               2.0   40.4    171/2
1aisA     182     2.10    Pyrococcus woesei                 95    Tata-binding protein             1tghA     185     2.90    Homo sapiens                      37    TBP Complex                        1.9   38.6    171/2
1aisA     182     2.10    Pyrococcus woesei                 95    Tata-binding protein             1vokA     200     2.10    Arabidopsis thaliana              20    Tata-Box-Binding Protein           2.3   37.8    172/2
1aisB     200     2.10    Pyrococcus woesei                 95    Tata-binding protein             1volA     204     2.70    Homo sapiens                      37    Tata-binding protein               1.8   33.3    183/2
1aisB     200     2.10    Pyrococcus woesei                 95    Tata-binding protein             1c9bA     207     2.65    Homo sapiens                      37    Tata-binding protein               1.6   32.2    183/2
1aj8B     371     1.90    Pyrococcus furiosus               95    4.1.3.7                          1cshA     435     1.60    Gallus gallus                     37    4.1.3.7                            2.1   27.0   352/36
1aj8B     371     1.90    Pyrococcus furiosus               95    4.1.3.7                          2ctsA     437     2.00    Sus scrofa                        37    4.1.3.7                            2.1   26.5   355/36
1b67A      68     1.48    Methanothermus fervidus           83    histone hmfa                     1hioD      76     3.10    Gallus gallus                     37    Histone Octamer                    1.4   28.8     66/0
1b67A      68     1.48    Methanothermus fervidus           83    histone hmfa                     1tafB      89     2.00    Drosophila melanogaster           30    Transcription Factors              1.3   26.2     65/0
1b67A      68     1.48    Methanothermus fervidus           83    histone hmfa                     1bh9B      89     2.60    Homo sapiens                      37    Transcription Regulation Cmplex    1.3   21.5     65/1
1b67A      68     1.48    Methanothermus fervidus           83    histone hmfa                     1n1jA      93     1.67    Homo sapiens                      37    DNA binding protein                1.2   36.4     66/2
1b8aA     438     1.90    Pyrococcus kodakaraensis          95    6.1.1.12                         1asyA     490     3.00    Saccharomyces cerevisiae          30    6.1.1.12                           2.2   34.7   435/30
1b8aA     438     1.90    Pyrococcus kodakaraensis          95    6.1.1.12                         1eovA     487     2.30    Saccharomyces cerevisiae          30    6.1.1.12                           2.4   34.3   435/30
1brfA      53     0.95    Pyrococcus furiosus               95    Rubredoxin                       5rxnA      54     1.20     Clostridium pasteurianum         37    Rubredoxin                         0.8   58.5     53/0
1brfA      53     0.95    Pyrococcus furiosus               95    Rubredoxin                       1irnA      54     1.20    Clostridium pasteurianum          37    Rubredoxin                         0.5   56.6     52/0
1caaA      53     1.80    Pyrococcus furiosus               95    Electron Transp                  8rxnA      52     1.00    Desulfovibrio vulgaris            30    Electron Transp                    0.6   66.7     51/0
1caaA      53     1.80    Pyrococcus furiosus               95    Electron Transp                  1rdgA      53     1.40    Desulfovibrio gigas               30    Electron Transf                    0.6   64.7     51/0
1cojA     212     1.90    Aquifex pyrophilus                85    1.15.1.1                         1gn2A     207     3.40    Mycobacter tuberculosis           37    1.15.1.1                           1.7   28.1   192/14
1cojA     212     1.90    Aquifex pyrophilus                85    1.15.1.1                         1ja8B     198     2.12    Homo sapiens                      37    1.15.1.1                           2.0   32.1   193/11
1cojA     212     1.90    Aquifex pyrophilus                85    1.15.1.1                         1ar4A     201     1.90    P. freudenreichii                 30    1.15.1.1                           1.5   30.2   192/16
1d1gA     168     2.10    Thermotoga Maritima               80    1.5.1.3                          1ai9A     192     1.85    Candida albicans                  25    1.5.1.3                            2.5   22.6   155/43
1d1gA     168     2.10    Thermotoga Maritima               80    1.5.1.3                          1s3vA     186     1.80    Homo sapiens                      37    1.5.1.3                            3.2   22.7   163/22
1d1gA     168     2.10    Thermotoga Maritima               80    1.5.1.3                          1ly3A     206     1.90    Pneumocystis carinii              37    1.5.1.3                            2.7   21.1   160/45
1e19A     314     1.50    Pyrococcus furiosus               95    2.7.2.2                          1b7bC     310     2.80    Enterococcus faecium              37    2.7.2.2                            2.2   45.3   296/27
1eu8A     409     1.90    Thermococcus litoralis            85    trehalose maltose binding        3mbpA     370     1.70    Escherichia coli                  37    Maltodextrin-Binding Protein       2.2   22.6   359/48
1f9aA     168     2.00    Methanococcus jannaschii          85    2.7.7.1                          1gn8A     159     1.83    Escherichia coli                  37    2.7.7.3                            2.2   15.0   140/25
1fxqA     267     1.80    Aquifex aeolicus                  85    4.1.2.16                         1g7vA     284     2.40    Escherichia coli                  37    4.1.2.16                           1.7   45.6   248/26
1g3qA     237     2.00    Pyrococcus furiosus               95    cell division atpase mind        1cp2A     269     1.93    Clostridium pasteurianum          37    1.18.6.1 nitrogenase               2.7   17.6   222/40
1g3qA     237     2.00    Pyrococcus furiosus               95    cell division atpase mind        1m34M     289     2.30    Azotobacter vinelandii            26    1.18.6.1 nitrogenase               2.4   19.3   223/42
1g61A     228     1.30    Methanococcus jannaschii          85    eif6                             1g62A     224     2.50    Saccharomyces cerevisiae          30    Eif6                               1.5   33.5    221/7
1gdeA     389     1.80    Pyrococcus horikoshii            100    2.6.1.-                          1c7nA     399     1.90    Treponema denticola               37    Cystalysin                         2.0   24.3   353/12
1gdeA     389     1.80    Pyrococcus horikoshii            100    2.6.1.-                          1ajsA     412     1.60    Sus scrofa                        37    2.6.1.1                            2.9   16.3   356/64
1gdeA     389     1.80    Pyrococcus horikoshii            100    2.6.1.-                          1d2fA     390     2.50    Escherichia coli                  37    Maly Protein (transferase)         2.2   19.0   352/17
1gtmB     417     2.20    Pyrococcus furiosus               95    1.4.1.3                          1hrdB     449     1.96    Clostridium symbiosum             37    1.4.1.2                            1.8   33.9   410/24
1guiA     155     1.90    Thermotoga maritima               80    carbohydrate binding module      1gu3A     149     2.30    Cellulomonas fimi                 30    3.2.1.4                            1.7   22.9   131/30
1guiA     155     1.90    Thermotoga maritima               80    carbohydrate binding module      1gwlA     144     1.51    Piromyces equi                    37    Carbohydrate Binding Module        2.7    8.9   123/32
1h2bA     359     1.62    Aeropyrum pernix                  90    1.1.1.1                          1jqbA     351     1.97    Clostridium beijerinckii          37    1.1.1.2                            2.3   24.1   332/29
1h2bA     359     1.62    Aeropyrum pernix                  90    1.1.1.1                          1kolA     398     1.65    Pseudomonas putida                26    1.2.1.46                           2.4   23.7   334/63
1h2bA     359     1.62    Aeropyrum pernix                  90    1.1.1.1                          1n8kA     374     1.13    Equus caballus                    37    1.1.1.1                            2.4   25.2   325/58
1h2bA     359     1.62    Aeropyrum pernix                  90    1.1.1.1                          1pedA     351     2.15    Clostridium beijerinckii          37    1.1.1.2                            2.3   24.2   330/33
1h2bA     359     1.62    Aeropyrum pernix                  90    1.1.1.1                          1kevA     351     2.05    Clostridium beijerinckii          37    1.1.1.2                            2.4   24.7   332/29
1hqkA     154     1.60    Aquifex aeolicus                  85    2.5.1.9                          1rvvA     154     2.40    Bacillus subtilis                 30    2.5.1.9                            0.8   48.1    154/0
1hqkA     154     1.60    Aquifex aeolicus                  85    2.5.1.9                          1c2yA     156     3.30    Spinacia oleracea                 20    2.5.1.9                            1.1   41.8    153/2
1ilwA     180     2.05    Pyrococcus horikoshii            100    3.5.1.19                         1nf9A     207     1.50    Pseudomonas aeruginosa            37    3.3.2.1                            1.7   25.0   164/22
1ilwA     180     2.05    Pyrococcus horikoshii            100    3.5.1.19                         1yacA     208     1.80    Escherichia coli                  37    hydrolase                          2.0   26.2   149/34
1io7A     368     1.50    Sulfolobus solfataricus           80    1.14.14.-                        1n40A     396     1.06    Mycobacter tuberculosis           37    1.14.-.-                           2.3   25.4   338/67
1iofA     208     2.20    Pyrococcus furiosus               95    3.4.19.3                         1augA     215     2.00    Bac.amyloliquefaciens             37    3.4.19.3                           1.2   41.8    201/5
1jcfA     344     2.10    Thermotoga maritima               80    Rod Shape-Determining Protein    2btfA     375     2.55    Bos taurus                        37    profilin/beta-actin                3.0   14.4   305/64
1je1C     236     1.80    Solfolobus solfataricus           80    2.4.2.28                         1otyA     238     2.50    Escherichia coli                  37    2.4.2.1                            1.5   31.3    230/5
1je1C     236     1.80    Solfolobus solfataricus           80    2.4.2.28                         1vhjB     253     2.23    Vibrio cholerae                   37    2.4.2.1                            1.5   29.0    231/5
1jg1A     235     1.20    Pyrococcus furiosus               95    2.1.1.77                         1i1nA     226     1.50    Homo sapiens                      37    2.1.1.77                           1.5   37.2   199/14
1jg1A     235     1.20    Pyrococcus furiosus               95    2.1.1.77                         1r18A     227     2.20    Drosophila melanogaster           30    2.1.1.77                           1.6   38.3   196/19
1jjiA     311     2.20    Archaeoglobus fulgidus            83    3.1.1.1                          1jkmB     361     1.85    Bacillus subtilis                 30    Brefeldin A Esterase               2.6   29.4   306/42
1jnrA     643     1.60    Archaeoglobus fulgidus            83    1.8.99.2                         1nekA     588     2.60    Escherichia coli                  37    1.3.99.1                           2.3   20.3  528/146
1jnrA     643     1.60    Archaeoglobus fulgidus            83    1.8.99.2                         1e7pA     656     3.10    Wolinella succinogenes            37    1.3.99.1                           2.5   17.0  530/156
1jnrA     643     1.60    Archaeoglobus fulgidus            83    1.8.99.2                         1l0vA     602     3.30    Escherichia coli                  37    1.3.99.1                           2.6   21.0  524/151
1lbvA     252     1.80    Archaeoglobus fulgidus            83    3.1.3.11                         1qgxA     357     1.60    Candida albicans                  25    3.1.3.7                            2.4   19.7  244/111
1lk5A     229     1.75    Pyrococcus horikoshii            100    5.3.1.6                          1m0sA     219     1.90    Haemophilus influenzae            37    5.3.1.6                            1.2   43.1   218/11
1m4yA     171     2.10    Thermotoga maritima               80    3.4.25.-                         1e94A     175     2.80    Escherichia coli                  37    Heat shock protein hslv.           0.7   66.7    171/0
1m4yA     171     2.10    Thermotoga maritima               80    3.4.25.-                         1g3kB     174     1.90    Haemophilus influenzae            37    3.4.99.-                           0.7   66.1    171/1
1mgtA     174     1.80    Pyrococcus kodakaraensis          95    2.1.1.63                         1sfeA     180     2.10    Escherichia coli                  37    2.1.1.63                           2.2   26.5   151/28
1ml4A     308     1.80    Pyrococcus abyssi                 97    2.1.3.2                          1q95C     310     2.46    Escherichia coli                  37    2.1.3.2                            1.1   52.3    300/8
1ml4A     308     1.80    Pyrococcus abyssi                 97    2.1.3.2                          1othA     321     1.85    Homo sapiens                      37    Transferase                        1.9   25.3   300/15
1mxdA     435     2.00    Pyrococcus woesei                 95    3.2.1.1                          1avaA     403     1.90    Hordeum vulgar                    25    3.2.1.1                            1.9   29.4  361/104
1mxdA     435     2.00    Pyrococcus woesei                 95    3.2.1.1                          1e43A     483     1.70    Bacil. amyloliquefaciens          37    3.2.1.1                            2.4   30.2   407/92
1mxdA     435     2.00    Pyrococcus woesei                 95    3.2.1.1                          1bliA     483     1.90    Bacillus licheniformis            37    3.2.1.1                            2.4   31.0   406/90
1mxdA     435     2.00    Pyrococcus woesei                 95    3.2.1.1                          2aaaA     476     2.10    Aspergillus niger                 26    3.2.1.1                            2.8   18.7  385/125
1mxdA     435     2.00    Pyrococcus woesei                 95    3.2.1.1                          1bagA     425     2.50    Bacillus subtilis                 30    3.2.1.1                            2.8   19.5  364/126
1nsjA     205     2.00    Thermotoga maritima               80    5.3.1.24                         1rpxA     230     2.30    Solanum tuberosum                 20    5.1.3.1                            3.0   15.5   194/34
1nv8A     284     2.20    Thermatoga maritima               80    2.1.1.-                          1t43A     277     3.20    Escherichia coli                  37    2.1.1.-                            2.2   23.7   261/17
1o0xA     262     1.90    Thermotoga maritima               80    3.4.11.18                        3matA     270     2.00    Escherichia coli                  37    3.4.11.18                          1.3   42.2    249/1
1o0yA     260     1.90    Thermotoga maritima               80    4.1.2.4                          1ktnB     250     1.40    Escherichia coli                  37    4.1.2.4                            1.5   29.8   218/25
1o4vA     183     1.77    Thermotoga maritima               80    4.1.1.21                         1xmpA     151     1.80    Bacillus anthracis                37    4.1.1.21                           0.5   63.2    151/2
1o58A     303     1.80    Thermotoga maritima               80    2.5.1.47                         1d6sA     322     2.30    Salmonella typhimurium            37    4.2.99.8                           1.1   53.1   286/15
1o58A     303     1.80    Thermotoga maritima               80    2.5.1.47                         1pwhA     327     2.60    Rattus norvegicus                 37    4.3.1.17                           2.3   22.1   281/30
1o58A     303     1.80    Thermotoga maritima               80    2.5.1.47                         2tysB     397     1.90    Salmonella typhimurium            37    4.2.1.20                           2.1   22.0   282/58
1o58A     303     1.80    Thermotoga maritima               80    2.5.1.47                         1fcjA     322     2.00    Homo sapiens                      37    4.2.1.22                           1.9   52.3   284/15
1o58A     303     1.80    Thermotoga maritima               80    2.5.1.47                         1oasA     322     2.20    Salmonella typhimurium            37    4.2.99.8                           1.9   52.6   291/15
1oh4A     179     1.35    Thermotoga maritima               80    3.2.1.113                        1pmjX     185     1.55    Caldicell.saccharolyticus         37    3.2.1.78                           2.2   21.5   158/27
1oifA     468     2.12    Thermotoga maritima               80    3.2.1.21                         1bggD     448     2.30    Paenibacillus polymyxa            30    3.2.1.21                           1.1   46.5    441/6
1oifA     468     2.12    Thermotoga maritima               80    3.2.1.21                         1qoxI     449     2.70    Bacillus circulans                30    3.2.1.21                           1.2   50.6    443/6
1oifA     468     2.12    Thermotoga maritima               80    3.2.1.21                         1hxjA     507     2.05    Zea mays (maize)                  20    3.2.1.21                           1.4   38.6   426/62
1oifA     468     2.12    Thermotoga maritima               80    3.2.1.21                         3pbgA     468     2.70    Lactococcus lactis                37    3.2.1.85                           1.7   35.9   431/40
1pxwA     128     1.94    Pyrococcus abyssi                 97    L7Ae Srnp Core Protein           1e7kB     128     2.90    Homo sapiens                      37    Spliceosomal 15.5Kd Protein        1.5   29.8    121/2
1rwzA     245     1.80    Archaeoglobus fulgidus            83    DNA polymerase sliding clamp     1plqA     258     2.30    Saccharomyces cerevisiae          30    DNA polymerase process. factor     2.1   22.4   237/22
1s10A     352     2.10    Sulfolobus solfataricus           80    2.7.7.7 DNA Polymerase IV        1t3nB     388     2.30    Homo sapiens                      37    Core Of DNA Polymerase             2.7   26.8   325/78
1snnA     227     1.55    Methanococcus jannaschii          85    5.4.99.-                         1k4lA     233     1.60    Magnaporthe grisea                24    5.4.99.-                           1.6   32.6   192/41
1tmyA     120     1.90    Thermotoga maritima               80    Chey                             1f51F     119     3.00    Bacillus subtilis                 30    2.7.-.-                            1.6   32.5    116/1
1tmyA     120     1.90    Thermotoga maritima               80    Chey                             1oxbB     134     2.30    Saccharomyces cerevisiae          30    2.7.3.-                            2.0   24.6    117/6
1tmyA     120     1.90    Thermotoga maritima               80    Chey                             2cheA     128     1.80    Salmonella typhimurium            37    CheY                               1.8   28.0    117/2
1tmyA     120     1.90    Thermotoga maritima               80    Chey                             3chyA     128     1.66    Escherichia Coli                  37    CheY                               1.8   29.1    117/2
1tzxA     142     1.72    Thermotoga maritima               80    nusb protein                     1eyvA     156     1.60    Mycobacterium tuberculosis        37    nusb protein                       1.8   35.8   119/21
1u1iA     392     1.90    Archaeoglobus fulgidus            83    5.5.1.4                          1vkoA     537     2.30    Caenorhabditis elegans            25    5.5.1.4                            1.9   25.8   383/63
1u1iA     392     1.90    Archaeoglobus fulgidus            83    5.5.1.4                          1p1kA     533     2.10    Saccharomyces cerevisiae          30    5.5.1.4                            1.8   23.4   381/79
1u1iA     392     1.90    Archaeoglobus fulgidus            83    5.5.1.4                          1jkiA     533     2.20    Saccharomyces cerevisiae          30    5.5.1.4                            2.0   23.6   385/75
1uddA     226     2.15    Pyrococcus horikoshii            100    Tena homologue                   1otwA     255     2.30    Klebsiella pneumoniae             37    Coenzyme Pqq Synthesis Protein     2.7   13.2   205/23
1ukuA     102     1.45    Pyrococcus horikoshii            100    cuta1                            1naqA     112     1.70    Escherichia coli                  37    Cuta1                              1.1   37.0    100/1
1uxtA     501     2.20    Thermoproteus tenax               88    1.2.1.9                          1cw3A     494     2.58    Homo sapiens                      37    1.2.1.3                            1.7   28.5   466/20
1uxtA     501     2.20    Thermoproteus tenax               88    1.2.1.9                          1ag8A     499     2.65    Bos taurus                        37    1.2.1.3                            1.7   29.0   466/20
1uxtA     501     2.20    Thermoproteus tenax               88    1.2.1.9                          1euhD     475     1.82    Streptococcus mutans              37    1.2.1.9                            1.5   34.5    470/8
1uxtA     501     2.20    Thermoproteus tenax               88    1.2.1.9                          1a4sA     503     2.10    Gadus callarias                   10    1.2.1.8                            1.8   29.1   467/23
1uxtA     501     2.20    Thermoproteus tenax               88    1.2.1.9                          1ez0A     510     2.10    Vibrio harveyi                    30    1.2.1.5                            2.4   16.6   439/62
1uxtA     501     2.20    Thermoproteus tenax               88    1.2.1.9                          1ad3A     452     2.60    Rattus norvegicus                 37    1.2.1.5                            2.4   23.6   416/36
1vi6A     208     1.95    Archaeoglobus fulgidus            83    30S Ribosomal Protein S2P        1pnsB     234     8.70    Escherichia coli                  37    30S Subunit Of 70S Ribosome        1.9   26.2   160/53
1vj0A     380     2.00    Thermotoga maritima               80    1.1.1.1                          1pedA     351     2.15    Clostridium beijerinckii          37    1.1.1.2                            2.7   21.7   341/30
1vj0A     380     2.00    Thermotoga maritima               80    1.1.1.1                          1n8kA     374     1.13    Equus caballus                    37    1.1.1.1                            3.0   24.4   332/67
1vj0A     380     2.00    Thermotoga maritima               80    1.1.1.1                          1kolA     398     1.65    Pseudomonas putida                26    1.2.1.46                           2.8   23.0   317/66
1pxwA     267     1.94    Thermotoga maritima               80    1.1.1.69                         1fmcB     255     1.80    Escherichia coli                  37    1.1.1.159                          1.4   33.9    245/4
1pxwA     267     1.94    Thermotoga maritima               80    1.1.1.69                         1ipeA     259     2.50    Datura stramonium                 25    1.1.1.236                          1.4   36.1    249/6
1pxwA     267     1.94    Thermotoga maritima               80    1.1.1.69                         1h5qB     265     1.50    Agaricus bisporus                 24    1.1.1.138                          2.4   33.2   247/13
1vlgC     176     2.00    Thermotoga maritima               80    Ferritin                         1eumA     165     2.05    Escherichia coli                  37    Ferritin Ecftna                    1.1   30.6    160/0
1vlgC     176     2.00    Thermotoga maritima               80    Ferritin                         1datA     174     2.05    Equus caballus                    37    Apoferritin                        1.4   26.9    156/6
1vlgC     176     2.00    Thermotoga maritima               80    Ferritin                         1mfrU     176     2.80    Rana catesbeiana                  25    M Ferritin                         1.5   30.6    160/6
1vlgC     176     2.00    Thermotoga maritima               80    Ferritin                         1qghJ     156     2.35    Listeria innocua                  30    Ferritin                           2.3   17.2   134/13
1vljA     407     1.78    Thermotoga maritima               80    1.1.1.-                          1oj7D     408     2.00    Escherichia coli                  37    Hypothetical Oxidoreductase        1.5   34.8   385/17
1vlhB     173     2.20    Thermotoga maritima               80    2.7.7.3                          1gn8A     159     1.83    Escherichia coli                  37    2.7.7.3                            1.3   48.4    157/0
1vpeA     398     2.00    Thermotoga maritima               80    2.7.2.3                          13pkD     415     2.50    Trypanosoma brucei                37    2.7.2.3                            1.4   47.8   393/25
1vpeA     398     2.00    Thermotoga maritima               80    2.7.2.3                          1kf0A     416     2.50    Sus scrofa                        37    2.7.2.3                            3.0   42.9   378/53
1w2iA      91     1.50    Pyrococcus horikoshii            100    3.6.1.7                          2acyA      98     1.80    Bos taurus                        37    3.6.1.7                            1.3   33.3     90/4
1w2iA      91     1.50    Pyrococcus horikoshii            100    3.6.1.7                          1urrA      89     1.50    Drosophila melanogaster           30    3.6.1.7                            1.5   34.8     89/4
1xgsA     295     1.75    Pyrococcus furiosus               95    3.4.11.18                        1matA     264     2.40    Escherichia Coli                  37    3.4.11.18                          1.5   31.9   229/77
1xgsA     295     1.75    Pyrococcus furiosus               95    3.4.11.18                        1c23A     263     2.00    Escherichia coli                  37    3.4.11.18                          1.4   31.4   229/77
