# Supplementary material for: Discrimination of thermophilic and mesophilic proteins
Source: BMC Struct Biol. 2010 May 17;10(Suppl 1):S5. doi: 10.1186/1472-6807-10-S1-S5 (PMC2873828; doi:10.1186/1472-6807-10-S1-S5)
Supplement: Additional file 2 — pairs_thermophiles.txt [file 1472-6807-10-S1-S5-S2.txt]

                                                                                                         
 PDB     numres   reso           source                    OGT        EC/function                   PDB     numres   reso           source                    OGT         
EC/function                  rms   %id   aligned 
1a32A      88     2.10    Bacillus stearothermophilus       55    Ribosomal Protein S15            1hr0O      89     3.20    Escherichia coli                  37    Initiation Factor/30S Sbunit       0.7   68.7     66/0
1a8hA     500     2.00    Thermus Thermophilus              70    6.1.1.10                         1qqtA     551     2.03    Escherichia coli                  37    6.1.1.10                           2.2   22.8   473/84
1a8hA     500     2.00    Thermus Thermophilus              70    6.1.1.10                         1f4lA     551     1.84    Escherichia coli                  37    6.1.1.10                           2.2   23.1   472/86  
1aohA     147     1.70    Clostridium thermocellum          58    Cellulosome-integrating protein  1g1kA     143     2.00    Clostridium cellulolyticum        36    Cohesin                            1.5   29.7    138/7
1b4bA      71     2.20    Bacillus stearothermophilus       55    Arginine Repressor               1xxaA      78     2.20    Escherichia coli                  37    Arginine Repressor                 2.1   30.9     68/1
1bqcA     302     1.50    Thermomonospora fusca             50    3.2.1.78                         1a3hA     300     1.57    Bacillus agaradhaerens            30    3.2.1.4                            2.5   17.9   263/59
1bxbA     387     2.20    Thermus aquaticus                 70    5.3.1.5                          5xinB     393     2.30    Actinopl. missouriensis           26    5.3.1.5                            1.2   56.5   375/27
1bxbA     387     2.20    Thermus aquaticus                 70    5.3.1.5                          1xlhA     394     2.50    Arthrobacter sp.                  26    5.3.1.5                            1.3   54.4   375/28
1bxbA     387     2.20    Thermus aquaticus                 70    5.3.1.5                          2gyiA     386     1.60    Strep.olivochromogenes            26    5.3.1.5                            1.2   59.8   376/18
1bxyA      60     1.90    Thermus aquaticus                 70    Ribosomal Protein L30            1nwyX      55     3.30    Deinococcus radiodurans           30    Large Ribosomal Subunit protein    1.9   47.3     55/0
1ciuA     683     2.30    Therm.thermosulfurigenes          60    2.4.1.19                         1cdgA     686     2.00    Bacillus circulans                30    2.4.1.19                           0.8   70.2    682/5
1ej2A     181     1.90    Methanob.thermoautotrophicum      60    2.7.7.1                          1kaqD     194     3.20    Bacillus subtilis                 30    2.7.7.18                           2.7   19.4   143/59
1ep0A     185     1.50    Methanob.thermoautotrophicum      60    5.1.3.13                         1dztA     183     2.20    Salmonella typhimurium            37    5.1.3.13                           1.6   50.0    176/4
1ep0A     185     1.50    Methanob.thermoautotrophicum      60    5.1.3.13                         1oi6A     205     1.40    Amycolatopsis orientalis          26    Tmp-Complex Of Evad                1.7   30.9    178/5
1gd7A     109     2.00    Thermus thermophilus              70    RNA binding protein              1pxfA     111     1.87    Escherichia coli                  37    RNA binding protein                1.7   30.4    102/7
1gd7A     109     2.00    Thermus thermophilus              70    RNA binding protein              1eujA     166     1.80    Homo sapiens                      37    Cytokine                           1.7   24.8    101/2
1gtfA      74     1.75    Bacillus stearothermophilus       55    Trp RNA-Binding Attenuation      1wapA      75     1.80    Bacillus subtilis                 30    Trp RNA-Binding Attenuation        0.3   82.4     68/0
1h1nA     305     1.12    Thermoascus aurantiacus           45    3.2.1.4                          1edgA     380     1.60    Clostridium cellulolyticum        36    3.2.1.4                            2.9   18.7   289/70
1h1nA     305     1.12    Thermoascus aurantiacus           45    3.2.1.4                          1egzC     291     2.30    Erwinia chrysanthemi              26    3.2.1.4                            2.5   17.7   248/76
1hbnB     442     1.16    Methanob.thermoautotrophicum      60    Methyl-Coenzyme M Reductase      1e6yB     433     1.60    Methanosarcina barkeri            37    Methyl-Coenzyme M Reductase        0.8   58.2    431/1
1hvxA     515     2.00    Bacillus stearothermophilus       55    3.2.1.1                          1e43A     483     1.70    Bacillus amyloliquefaciens        37    3.2.1.1                            0.8   65.4    480/3
1hvxA     515     2.00    Bacillus stearothermophilus       55    3.2.1.1                          1bliA     483     1.90    Bacillus licheniformis            30    3.2.1.1                            0.7   65.5    478/5
1hvxA     515     2.00    Bacillus stearothermophilus       55    3.2.1.1                          1e40A     483     2.20    Bacillus amyloliquefaciens        37    3.2.1.1                            0.7   65.4    480/3
1i1xA     303     1.11    Thermoascus aurantiacus           45    3.2.1.8                          1qnrA     344     1.40    Trichoderma reesei                24    3.2.1.78                           3.5   13.0   269/78
1i1xA     303     1.11    Thermoascus aurantiacus           45    3.2.1.8                          1fobA     334     1.80    Aspergillus aculeatus             24    3.2.1.89                           3.0   13.2   258/88
1iqrA     420     2.10    Thermus thermophilus              70    4.1.99.3                         1dnpA     471     2.30    Escherichia coli                  37    4.1.99.3                           2.1   35.7   412/51
1iqrA     420     2.10    Thermus thermophilus              70    4.1.99.3                         1owlA     484     1.80    Anacystis nidulans                26    4.1.99.3                           1.8   37.6   414/55
1iqzA      81     0.92    Bac.thermoproteolyticus           52    Ferredoxin                       1fcaA      55     1.80    Clostridium acidi-urici           34    Ferredoxin                         2.4   24.5    53/14
1iz9A     327     2.00    Thermus thermophilus              70    1.1.1.37                         2cmdA     312     1.87    Escherichia coli                  37    1.1.1.37                           2.4   18.6   291/53
1iz9A     327     2.00    Thermus thermophilus              70    1.1.1.37                         1civA     385     2.80    Flaveria bidentis                 20    1.1.1.82                           1.2   48.9    323/3
1iz9A     327     2.00    Thermus thermophilus              70    1.1.1.37                         4mdhB     334     2.50    Sus scrofa                        37    1.1.1.37                           1.0   54.6   317/20
1j33A     335     2.00    Thermus thermophilus              70    2.4.2.21                         1l4nA     356     2.00    Salmonella enterica               37    2.4.2.21                           1.6   36.5    329/8
1j3nA     408     2.00    Thermus thermophilus              70    2.3.1.41                         1b3nA     412     2.65    Escherichia coli                  37    2.3.1.41                           1.0   53.8    405/9
1j3nA     408     2.00    Thermus thermophilus              70    2.3.1.41                         1og8A     406     1.90    Escherichia coli                  37    2.3.1.41                           1.4   39.0   395/22
1j3nA     408     2.00    Thermus thermophilus              70    2.3.1.41                         1oxhA     430     2.09    Streptococcus pneumoniae          37    2.3.1.41                           1.0   49.3    404/6
1jbmA      86     1.85    Methanob. thermautotrophicum      60    Putative Snrnp Sm-Like Protein   1n9rG      93     2.80    Saccharomyces cerevisiae          30    Small Nuclear Ribonucleoprotein F  1.0   40.3     67/1
1ji1A     637     1.60    Thermoactinomyces vulgaris        48    3.2.1.1                          1ea9D     583     3.20    Bacillus sp.                      30    3.2.1.54                           1.8   36.4   450/79
1kl1A     419     1.93    Bacillus stearothermophilus       55    2.1.2.1                          1eqbA     417     2.70    Escherichia coli                  37    2.1.2.1                            1.0   60.0    402/4
1kl1A     419     1.93    Bacillus stearothermophilus       55    2.1.2.1                          1dfoA     417     2.40    Escherichia coli                  37    2.1.2.1                            1.0   60.2    402/4
1kl1A     419     1.93    Bacillus stearothermophilus       55    2.1.2.1                          1bj4A     470     2.65    Homo sapiens                      37    2.1.2.1                            1.1   48.3   385/25
1ku0A     388     2.00    Bacillus stearothermophilus       55    3.1.1.3                          1ex9A     285     2.54    Pseudomonas aeruginosa            37    3.1.1.3                            2.9   21.5  247/169
1ku0A     388     2.00    Bacillus stearothermophilus       55    3.1.1.3                          1tahA     318     3.00    Burkholderia glumae               28    3.1.1.3                            2.7   20.9  254/188
1l0wA     580     2.01    Thermus thermophilus              70    6.1.1.12                         1eqrB     590     2.70    Escherichia coli                  37    6.1.1.12                           2.0   49.6   564/35
1l0wA     580     2.01    Thermus thermophilus              70    6.1.1.12                         1c0aA     585     2.40    Escherichia coli                  37    6.1.1.12                           2.3   48.6   564/33
1ldnA     316     2.50    Bacillus stearothermophilus       55    1.1.1.27                         1lthR     319     2.50    Bifidobacterium longum            37    1.1.1.27                           1.1   41.3   303/16
1lnfE     316     1.70    Bac.thermoproteolyticus           52    3.4.24.27                        1npcA     317     2.00    Bacillus cereus                   30    3.4.24.27                          0.9   73.1    316/1
1lnfE     316     1.70    Bac.thermoproteolyticus           52    3.4.24.27                        1bqbA     301     1.72    Staphylococcus aureus             37    3.4.24.27                          1.2   48.5   295/24
1lqyA     184     1.90    Bacillus stearothermophilus       55    3.5.1.88                         1g27B     168     2.10    Escherichia coli                  37    3.5.1.31                           1.7   33.1   145/27
1mtpA     323     1.50    Thermobifida fusca                50    A Serpin                         1lq8E     346     2.40    Homo sapiens                      37    Plasma Serine Protease Inhibitor   1.8   28.5   308/21
1my6A     199     1.60    Thermosynechococcus elongatus     55    1.15.11                          1isaB     192     1.80    Escherichia coli                  37    1.15.1.1                           0.8   57.1    191/8
1my6A     199     1.60    Thermosynechococcus elongatus     55    1.15.11                          1dt0C     199     2.10    Pseudomonas ovalis                26    1.15.1.1                           0.9   53.6    191/8
1my6A     199     1.60    Thermosynechococcus elongatus     55    1.15.11                          1qnnD     199     1.80    Porphyromonas gingivalis          37    1.15.1.1                           1.1   45.0    189/8
1n97A     389     1.80    Thermus thermophilus              70    1.14.15.1 (cytochrome p450)      1bu7A     455     1.65    Bacillus megaterium               26    1.14.-.-                           2.4   24.3   373/63
1n97A     389     1.80    Thermus thermophilus              70    1.14.15.1 (cytochrome p450)      1izoA     417     2.10    Bacillus subtilis                 30    1.14.-.-                           2.9   16.6   366/61
1nbcA     155     1.80    Clostridium thermocellum          58    Bact. type 3a cellulose-binding  1g43A     160     2.20    Clostridium cellulolyticum        36    Family Iiia cellulose-binding      1.4   44.8    154/3
1noxA     205     1.59    Thermus thermophilus              70    1.6.99.3                         1vfrA     218     1.80    Vibrio fischeri                   26    1.6.8.1                            2.4   23.6   195/22
1noxA     205     1.59    Thermus thermophilus              70    1.6.99.3                         1icuA     217     1.80    Escherichia coli                  37    1.6.99.7                           2.4   23.6   195/23
1nykA     165     1.31    Thermus thermophilus              70    Rieske iron-sulfur protein       1g8kD     133     1.64    Alcaligenes faecalis              37    Rieske (Arsenite oxidase)          2.1   21.4   117/35
1oaoA     674     1.90    Moorella thermoacetica            58    1.2.99.2                         1jqkD     639     2.80    Rhodospirillum rubrum             30    1.2.99.2                           1.1   47.5   605/11
1odkB     238     1.90    Thermus thermophilus              70    2.4.2.28                         1ov6C     238     2.40    Escherichia coli                  37    2.4.2.1                            1.5   34.6    234/1
1odkB     238     1.90    Thermus thermophilus              70    2.4.2.28                         1vhwA     253     1.54    Vibrio cholerae                   37    2.4.2.1                            1.8   34.2    234/1
1phpA     394     1.65    Bacillus stearothermophilus       55    2.7.2.3                          1qpgA     415     2.40    Saccharomyces cerevisiae          30    2.7.2.3                            1.3   51.8   392/22
1phpA     394     1.65    Bacillus stearothermophilus       55    2.7.2.3                          1hdiA     413     1.80    Sus scrofa (pig)                  37    2.7.2.3                            1.3   46.3   391/24
1qhoA     686     1.70    Bacillus stearothermophilus       55    3.2.1.133                        1cxhA     686     2.40    Bacillus circulans                30    2.4.1.19                           1.3   46.5   663/38
1seiA     130     1.90    Bacillus stearothermophilus       55    30S Ribosomal Protein S8         1s03H     129     2.70    Escherichia coli                  37    30S Ribosomal Protein S8           1.4   50.0    126/1
1tf4A     605     1.90    Thermomonospora fusca             50    3.2.1.4                          1kfgB     614     1.90    Clostridium cellulolyticum        36    3.2.1.4                            1.8   51.7   598/19
1thmA     279     1.37    Thermoactinomyces vulgaris        48    3.4.21.66                        1ic6A     279     0.98    Tritirachium album                24    3.4.21.64                          1.9   34.1   258/36
1thmA     279     1.37    Thermoactinomyces vulgaris        48    3.4.21.66                        1yjbA     275     1.80    Bacillus amyloliquefaciens        37    3.4.21.62                          1.3   46.0   263/12
1thmA     279     1.37    Thermoactinomyces vulgaris        48    3.4.21.66                        2prkA     279     1.50    Tritirachium album                24    3.4.21.64                          1.8   35.7   252/31
1tibA     269     1.84    Therm. lanuginosus                53    3.1.1.3                          1lgyB     269     2.20    Rhizopus niveus                   25    3.1.1.3                            1.9   30.8   253/22
1tibA     269     1.84    Therm. lanuginosus                53    3.1.1.3                          1tglA     269     1.90    Rhizomucor miehei                 37    3.1.1.3                            1.8   32.4   253/23
1tibA     269     1.84    Therm. lanuginosus                53    3.1.1.3                          1uzaB     261     1.50    Aspergillus niger                 26    3.1.1.73                           1.9   30.5   236/49
1tmlA     286     1.80    Thermomonospora fusca             50    3.2.1.4                          1cb2A     365     2.00    Hypocrea jecorina                 25    3.2.1.91                           2.3   24.2   273/83
1tmlA     286     1.80    Thermomonospora fusca             50    3.2.1.4                          1qk0A     363     2.10    Trichoderma reesei                24    3.2.1.91                           2.5   24.9   277/75
1tqhA     247     1.63    Bacillus stearothermophilus       55    3.1.1.1                          1auoB     218     1.80    Pseudomonas fluorescens           26    3.1.1.1                            2.2   19.2  172/108
1uayA     242     1.40    Thermus thermophilus              70    1.1.1.35 hydroxyacyl-coa dehydr. 1gegB     256     1.70    Klebsiella pneumonia              37    1.1.1.5                            1.6   30.4   227/36
1uayA     242     1.40    Thermus thermophilus              70    1.1.1.35 hydroxyacyl-coa dehydr. 1geeA     261     1.60    Bacillus megaterium               26    1.1.1.47                           1.7   29.9   224/32
1uayA     242     1.40    Thermus thermophilus              70    1.1.1.35 hydroxyacyl-coa dehydr. 1fmcA     255     1.80    Escherichia coli                  37    1.1.1.159                          1.8   26.4   227/26
1uayA     242     1.40    Thermus thermophilus              70    1.1.1.35 hydroxyacyl-coa dehydr. 1k2wA     256     2.40    Rhodobacter sphaeroides           30    1.1.1.14                           1.8   29.6   226/33
1ub3A     220     1.40    Thermus thermophilus              70    4.1.2.4                          1ktnA     250     1.40    Escherichia coli                  37    4.1.2.4                            1.6   32.2   211/25
1ufyA     122     0.96    Thermus thermophilus              70    5.4.99.5                         1dbfA     127     1.30    Bacillus subtilis                 30    5.4.99.5                           1.1   47.9    117/2
1ug6A     431     0.99    Thermus thermophilus              70    3.2.1.21 beta-glucosidase        1tr1A     447     2.20    Paenibacillus polymyxa            30    3.2.1.21                           1.3   45.0   422/13
1ug6A     431     0.99    Thermus thermophilus              70    3.2.1.21 beta-glucosidase        1qoxA     449     2.70    Bacillus circulans                37    3.2.1.21                           1.4   47.8   423/15
1ug6A     431     0.99    Thermus thermophilus              70    3.2.1.21 beta-glucosidase        4pbgA     468     2.50    Lactococcus lactis                37    3.2.1.85                           1.6   34.3   417/47
1ug6A     431     0.99    Thermus thermophilus              70    3.2.1.21 beta-glucosidase        1cbgA     490     2.15    Trifolium repens                  25    3.2.1.21                           1.8   36.0   422/47
1ui0A     192     1.50    Thermus thermophilus              70    3.2.2.-                          1mugA     168     1.80    Escherichia coli                  37    3.2.2.-                            2.6   22.7   150/26
1uirB     314     2.00    Thermus thermophilus              70    2.5.1.22                         1iy9B     275     2.30    Bacillus subtilis                 30    2.5.1.16                           1.8   31.9   262/32
1uirB     314     2.00    Thermus thermophilus              70    2.5.1.22                         1xj5A     334     2.70    Arabidopsis thaliana              20    2.5.1.16                           1.9   34.7   276/20  
1uj5A     227     2.00    Thermus thermophilus              70    5.3.1.6                          1m0sB     219     1.90    Haemophilus influenzae            37    5.3.1.6                            1.3   38.1   215/11
1umdB     324     1.90    Thermus thermophilus              70    1.2.4.4                          1dtwB    342      2.70    Homo sapiens                      37    1.2.4.4                            0.9   46.3    322/3
1uxxX     133     1.60    Clostridium thermocellum          58    3.2.1.8                          1uyxB     131     1.47    Cellvibrio mixtus                 27    Carbohydrate-Binding Module        1.6   23.1   120/10
1uzbA     516     1.40    Thermus thermophilus              70    carboxylate dehydrogenase        1a4sA     503     2.10    Gadus callarias                   10    1.2.1.8                            1.6   30.1   468/26
1uzbA     516     1.40    Thermus thermophilus              70    carboxylate dehydrogenase        1ag8B     499     2.65    Bos taurus                        37    1.2.1.3                            1.5   33.8   468/19
1uzbA     516     1.40    Thermus thermophilus              70    carboxylate dehydrogenase        1cw3A     494     2.58    Homo sapiens                      37    1.2.1.3                            1.5   33.1   468/19
1uzbA     516     1.40    Thermus thermophilus              70    carboxylate dehydrogenase        1bxsA     501     2.35    Ovis aries                        37    1.2.1.3                            1.7   32.8   475/19
1v1aA     309     2.10    Thermus thermophilus              70    2-keto-3-deoxygluconate kinase   1bx4A     345     1.50    Homo sapiens                      37    2.7.1.20 adenosine kinase          2.1   18.5   270/78
1v1aA     309     2.10    Thermus thermophilus              70    2-keto-3-deoxygluconate kinase   1gqtD     309     2.34    Escherichia coli                  37    2.7.1.15 Ribokinase                2.0   24.4   282/35
1v6sA     390     1.50    Thermus thermophilus              70    2.7.2.3                          1hdiA     413     1.80    Sus scrofa                        37    2.7.2.3                            1.9   41.3   385/27
1v6sA     390     1.50    Thermus thermophilus              70    2.7.2.3                          16pkA     415     1.60    Trypanosoma brucei                37    2.7.2.3                            2.1   45.6   384/31
1v7cA     351     2.00    Thermus thermophilus              70    4.2.3.1                          1pwhA     327     2.60    Rattus norvegicus                 37    4.3.1.17                           2.0   22.9   292/26
1v7cA     351     2.00    Thermus thermophilus              70    4.2.3.1                          1d6sA     322     2.30    Salmonella typhimurium            37    4.2.99.8                           2.2   21.2   293/34
1v8fA     276     1.90    Thermus thermophilus              70    6.3.2.1                          1ihoA     283     1.70    Escherichia coli                  37    6.3.2.1                            3.5   45.7   265/28
1v93A     296     1.90    Thermus thermophilus              70    1.7.99.5                         1b5tB     275     2.50    Escherichia coli                  37    1.7.99.5                           1.6   36.1    266/9
1vc4A     254     1.80    Thermus thermophilus              70    4.1.1.48                         1q6lA     216     1.80    Escherichia coli                  37    4.1.2.-                            2.4   12.0    191/3
1whiA     122     1.50    Bacillus stearothermophilus       55    Ribosomal Protein L14            1ffkH     132     2.40    Haloarcula Marismortui            37    Large 
Ribosomal Subunit           1.5   41.5    118/8
1whiA     122     1.50    Bacillus stearothermophilus       55    Ribosomal Protein L14            1jj2J     132     2.40    Haloarcula Marismortui            37    Large 
Ribosomal Subunit           1.4   41.5    118/8
1xaaA     345     2.10    Thermus thermophilus              70    1.1.1.85                         2ayqA     366     3.00    Bacillus coagulans                37    1.1.1.85                           1.3   51.6    345/9
1xaaA     345     2.10    Thermus thermophilus              70    1.1.1.85                         1cm7A     363     2.06    Escherichia coli                  37    1.1.1.85                           1.2   49.9   345/11
1ynaA     194     1.55    Thermomyces lanuginosus           53    3.2.1.8                          1xnbA     185     1.49    Bacillus circulans                30    3.2.1.8                            1.2   50.3    177/7
1ynaA     194     1.55    Thermomyces lanuginosus           53    3.2.1.8                          1pvxA     194     1.59    Paec.variotii bainier             25    3.2.1.8                            0.4   87.1    194/0
1ynaA     194     1.55    Thermomyces lanuginosus           53    3.2.1.8                          1reeA     190     1.60    Hypocrea jecorina                 25    3.2.1.8                            0.8   60.4    187/1
1ynaA     194     1.55    Thermomyces lanuginosus           53    3.2.1.8                          1c5hA     185     1.55    Bacillus circulans                30    3.2.1.8                            1.2   49.7    177/7
1ynaA     194     1.55    Thermomyces lanuginosus           53    3.2.1.8                          1bk1A     184     2.00    Aspergillus kawachii              25    3.2.1.8                            1.5   44.0    175/8
1zinA     217     1.60    Bac. stearothermophilus           55    2.7.4.3                          1akyA     221     1.63    Saccharomyces cerevisiae          30    2.7.4.3                            1.5   42.3    213/1
1zinA     217     1.60    Bac. stearothermophilus           55    2.7.4.3                          1e4yA     214     1.85    Escherichia coli                  37    2.7.4.3                            1.7   45.2    208/9
1zinA     217     1.60    Bac. stearothermophilus           55    2.7.4.3                          1zakA     222     3.50    Zea mays                          20    2.7.4.3                            1.8   41.1   207/11
1zinA     217     1.60    Bac. stearothermophilus           55    2.7.4.3                          1ankA     214     2.00    Escherichia coli                  37    2.7.4.3                            1.9   46.8   205/17
2ng1A     293     2.02    Thermus aquaticus                 70    Signal sequence recognition      1ftsA     295     2.20    Escherichia coli                  37    Signal Recognition Particle Recep  2.5   33.9   280/23
2prdA     174     2.00    Thermus thermophilus              70    3.6.1.1                          1obwC     175     1.90    Escherichia coli                  37    3.6.1.1                            1.0   48.5    167/5
2prdA     174     2.00    Thermus thermophilus              70    3.6.1.1                          1yppB     286     2.40    Saccharomyces cerevisiae          30    3.6.1.1                            1.8   25.6   172/33
2prdA     174     2.00    Thermus thermophilus              70    3.6.1.1                          1inoA     175     2.20    Escherichia Coli                  37    3.6.1.1                            1.1   48.5    167/5
2tlxA     316     1.65    Bacillus thermoproteolyticus      52    3.4.24.27                        1u4gA     301     1.40    Pseudomonas aeruginosa            37    3.4.24.26                          1.7   31.5   279/49
2tlxA     316     1.65    Bacillus thermoproteolyticus      52    3.4.24.27                        1bqbA     301     1.72    Staphylococcus aureus             37    3.4.24.27                          1.2   48.5   295/24
2tlxA     316     1.65    Bacillus thermoproteolyticus      52    3.4.24.27                        1npcA     317     2.00    Bacillus cereus                   30    3.4.24.27                          0.8   73.1    316/1
3mdsA     203     1.80    Thermus Thermophilus              70    1.15.1.1                         1qnmA     198     2.30    Homo sapiens                      37    1.15.1.1                           1.2   53.0   183/31
3mdsA     203     1.80    Thermus Thermophilus              70    1.15.1.1                         1vewB     193     2.10    Escherichia coli                  37    1.15.1.1                           1.0   54.5    198/9
